# Supplementary material for: Bioremediation Potential of Rhodococcus qingshengii PM1 in Sodium Selenite-Contaminated Soil and Its Impact on Microbial Community Assembly
Source: Microorganisms. 2024 Nov 29;12(12):2458. doi: 10.3390/microorganisms12122458 (PMC11677749; doi:10.3390/microorganisms12122458)
Supplement: Supplementary file 1 [file microorganisms-12-02458-s001.zip]

Archive with 6 entries (6 files):
- Fig. S1.pdf
- Fig. S2.pdf
- Table S1.xlsx
- Table S2.xlsx
- Table S3.pdf
- Table S4.pdf
