# Supplementary material for: Bioremediation Potential of Rhodococcus qingshengii PM1 in Sodium Selenite-Contaminated Soil and Its Impact on Microbial Community Assembly
Source: Microorganisms. 2024 Nov 29;12(12):2458. doi: 10.3390/microorganisms12122458 (PMC11677749; doi:10.3390/microorganisms12122458)
Supplement: Supplementary file 1 [file microorganisms-12-02458-s001.zip › Table S1.xlsx]

## Sheet: Samples
Table S1 Sequencing Data Summary for Soil Bacterial Communities Across All Samples
Sample ID	Sequence number	Base number	Mean length	Min length	Max length
NO (D2) -1	69987	29119477	416.07	238	509
NO (D3) -1	69002	28712501	416.111	256	474
NO (D1) -1	64548	26819705	415.5	231	479
NO (D2) -2	69542	28942175	416.183	247	475
NO (D3) -2	67536	28091170	415.944	214	474
NO (D4) -1	67326	28066052	416.868	205	450
NO (D1) -2	64501	26763437	414.931	214	538
NO (D4) -2	68781	28585916	415.608	224	528
NO (D1) -3	71397	29586580	414.395	229	466
NO (D2) -3	69441	28928282	416.588	215	467
NO (D3) -3	70094	29257862	417.409	244	474
NO (D4) -3	66543	27648361	415.496	202	456
LO (D2)-1	61925	25753120	415.876	239	455
LO (D3)-1	65861	27374717	415.644	246	477
LO (D4)-1	67733	28111194	415.03	239	450
LO (D1)-1	65460	27146617	414.705	235	486
LO (D2)-2	65344	27221268	416.584	216	477
LO (D3)-3	50642	21062478	415.909	206	501
LO (D1)-2	66118	27383447	414.16	246	450
LO (D2)-3	66989	27895898	416.425	203	475
LO (D4)-2	69134	28742273	415.747	203	477
LO (D3)-2	69647	28949060	415.654	202	449
LO (D4)-3	72320	30041615	415.398	202	470
LO (D1)-3	67756	28156936	415.564	247	540
HI (D1)-1	65880	27365049	415.377	247	450
HI (D2)-1	65400	27189771	415.746	202	522
HI (D3)-3	71118	29426132	413.765	203	450
HI (D4)-1	69984	28985295	414.17	208	459
HI (D1)-2	67084	27835970	414.942	210	474
HI (D3)-2	69543	28831859	414.59	244	471
HI (D4)-2	68291	28309351	414.54	202	515
HI (D2)-2	63752	26542616	416.342	232	450
HI (D1)-3	59212	24563184	414.835	214	450
HI (D2)-3	66563	27664963	415.621	200	448
HI (D3)-1	71834	29765889	414.37	214	471
HI (D4)-3	72440	30089204	415.367	223	450
NO+PM1 (D1)-1	63823	26425695	414.047	202	469
NO+PM1 (D2)-1	65919	27467724	416.689	246	468
NO+PM1 (D1)-2	62696	26019185	415.006	209	448
NO+PM1 (D3)-1	65291	27183569	416.345	215	522
NO+PM1 (D4)-3	66410	27603025	415.646	245	490
NO+PM1 (D2)-2	71881	29890784	415.837	230	492
NO+PM1 (D3)-2	69758	29018673	415.991	214	512
NO+PM1 (D4)-2	69079	28663881	414.943	219	469
NO+PM1 (D1)-3	70134	29098652	414.901	210	490
NO+PM1 (D2)-3	68537	28513666	416.033	203	490
NO+PM1 (D3)-3	70182	29213183	416.249	244	459
NO+PM1 (D4)-1	68781	28595157	415.742	223	514
LO+PM1 (D2)-1	69165	28797641	416.361	210	450
LO+PM1 (D3)-1	64279	26697530	415.338	230	486
LO+PM1 (D4)-3	71229	29596491	415.512	219	507
LO+PM1 (D1)-1	63788	26496397	415.382	201	503
LO+PM1 (D2)-2	72327	30085062	415.959	240	473
LO+PM1 (D4)-2	66648	27691322	415.486	219	450
LO+PM1 (D1)-2	64216	26596410	414.171	203	451
LO+PM1 (D3)-2	66778	27752168	415.588	202	449
LO+PM1 (D1)-3	71333	29673386	415.984	244	514
LO+PM1 (D2)-3	65411	27199407	415.823	245	453
LO+PM1 (D3)-3	66385	27544373	414.919	217	495
LO+PM1 (D4)-1	69531	28936784	416.171	215	527
HI+PM1 (D1)-1	65545	27236530	415.539	230	518
HI+PM1 (D2)-1	63556	26397224	415.338	258	451
HI+PM1 (D2)-2	68360	28317776	414.245	222	518
HI+PM1 (D4)-1	62648	25911876	413.611	236	447
HI+PM1 (D2)-3	63121	26160616	414.452	301	448
HI+PM1 (D3)-1	65340	26977498	412.879	205	471
HI+PM1 (D1)-2	72671	30068452	413.761	203	452
HI+PM1 (D3)-2	69054	28579851	413.877	231	458
HI+PM1 (D4)-2	71648	29741499	415.106	232	461
HI+PM1 (D1)-3	60451	25074917	414.797	278	450
HI+PM1 (D3)-3	67335	27796084	412.803	203	505
HI+PM1 (D4)-3	70906	29357508	414.034	203	456
