# Supplementary material for: Bioremediation Potential of Rhodococcus qingshengii PM1 in Sodium Selenite-Contaminated Soil and Its Impact on Microbial Community Assembly
Source: Microorganisms. 2024 Nov 29;12(12):2458. doi: 10.3390/microorganisms12122458 (PMC11677749; doi:10.3390/microorganisms12122458)
Supplement: Supplementary file 1 [file microorganisms-12-02458-s001.zip › Table S2.xlsx]

## Sheet: Sheet2
Table S2 The keystone OTU in each co-occurrence network
Network	module hubs		connectors
NO	OTU	phylum	OTU	phylum
	OTU10031	Chloroflexi	OTU171	Proteobacteria
	OTU10787	Chloroflexi	OTU116	Proteobacteria
	OTU6271	Chloroflexi
	OTU10659	Actinobacteriota
	OTU10391	Actinobacteriota
	OTU6101	Proteobacteria
	OTU11146	Bacteroidota
	OTU6408	Acidobacteriota
	OTU6032	Bdellovibrionota
	OTU10301	Acidobacteriota
	OTU9267	Acidobacteriota
	OTU9416	Proteobacteria
	OTU6412	Proteobacteria
	OTU9565	Proteobacteria
	OTU6250	Actinobacteriota
	OTU9410	Chloroflexi
Network	module hubs		connectors
LO	OTU	phylum	OTU	phylum
	OTU9365	Acidobacteriota	OTU10710	Proteobacteria
	OTU16735	Proteobacteria
	OTU10423	Actinobacteriota
	OTU9234	Actinobacteriota
	OTU9107	Proteobacteria
	OTU9837	Acidobacteriota
	OTU9521	Bacteroidota
	OTU9778	Acidobacteriota
	OTU27167	Acidobacteriota
	OTU11165	Acidobacteriota
	OTU9420	Bacteroidota
	OTU10815	Acidobacteriota
Network	module hubs		connectors
HI	OTU	phylum	OTU	phylum
	OTU10392	Actinobacteriota	OTU10509	Proteobacteria
	OTU9877	Bdellovibrionota	OTU10150	Patescibacteria
	OTU10938	Acidobacteriota	OTU10075	Chloroflexi
	OTU10320	Bdellovibrionota
	OTU9622	Actinobacteriota
	OTU9613	Actinobacteriota
	OTU11951	Proteobacteria
	OTU28073	Gemmatimonadota
	OTU9436	Acidobacteriota
	OTU9133	Chloroflexi
Network	module hubs		connectors
NO+PM1	OTU	phylum	OTU	phylum
	OTU10382	Patescibacteria	OTU10102	Actinobacteriota
	OTU9653	Acidobacteriota
	OTU11912	Actinobacteriota
	OTU10111	Acidobacteriota
	OTU9263	Proteobacteria
	OTU19391	Acidobacteriota
	OTU10578	Acidobacteriota
	OTU11019	Gemmatimonadota
	OTU9628	Chloroflexi
	OTU11091	Acidobacteriota
	OTU10973	Acidobacteriota
	OTU9110	Nitrospirota
Network	module hubs		connectors
LO+PM1	OTU	phylum	OTU	phylum
	OTU9081	Methylomirabilota	OTU28227	Acidobacteriota
	OTU11006	Patescibacteria
	OTU9555	Proteobacteria
	OTU28099	Patescibacteria
	OTU28741	Proteobacteria
	OTU10022	Proteobacteria
	OTU10718	Chloroflexi
	OTU6039	Chloroflexi
	OTU10503	Proteobacteria
	OTU29125	Proteobacteria
	OTU5874	Actinobacteriota
	OTU10693	Proteobacteria
Network	module hubs		connectors
HI+PM1	OTU	phylum	OTU	phylum
	OTU10195	Proteobacteria
	OTU28440	Desulfobacterota
	OTU9588	Chloroflexi
	OTU10667	Actinobacteriota
	OTU10938	Acidobacteriota
	OTU10509	Proteobacteria
	OTU10495	Proteobacteria
	OTU10119	Bdellovibrionota
	OTU11024	Acidobacteriota
	OTU9959	Bacteroidota
